# Supplementary material for: Platelet PD-L1 reflects collective intratumoral PD-L1 expression and predicts immunotherapy response in non-small cell lung cancer
Source: Nat Commun. 2021 Dec 1;12:7005. doi: 10.1038/s41467-021-27303-7 (PMC8636618; doi:10.1038/s41467-021-27303-7)
Supplement: Supplementary file 6 — Source Data [file 41467_2021_27303_MOESM6_ESM.xlsx]

## Sheet: Fig. 1 c
PD-L1 positive PLT / FoV
A549	NCI-H23	NCI-H226	NCI-H460
4	2	130	152
7	1	87	87
2	1	114	55
1	2	32	214
1	2	59	173
2	1	97	98
2	1	97	98
1	0	24	25
2	1	78	72
3	0	55	108

## Sheet: Fig. 1 d
% PD-L1 positive TC / FoV
A549	NCI-H23	NCI-H226	NCI-H460
2.4	0.7	46.8	61.3
1.1	0.1	38.5	47.4
1.4	0.5	16.1	55.9

## Sheet: Fig. 1 e
% PD-L1 positive PLT / FoV	% PD-L1 positive TC / FoV
2	1.6
1	2.8
0.04	0.8
0.65	0.6
0.1	0.4
0.5	0.4
46	52
33	34.8
16	45.6
61	60.8
47	34.8
55	22

## Sheet: Fig. 1 g
CD62P positive PLT (%)
PLT	PLT+A549	PLT	PLT+NCI-H23	PLT	PLT+NCI-H226	PLT	PLT+H460
14	69	5	56.2	3.4	87	1.4	29
11	30.5	17	26.4	7.4	64.1	2.4	23.2
8	85	6	67	18	22.1	3	54
41.9	80.7	12.7	60.5	12.4	90	11.4	65.8

## Sheet: FIg. 1 h
pPD-L1 positive PLT (%)
PLT	PLT+A549	PLT	PLT+NCI-H23	PLT	PLT+NCI-H226	PLT	PLT+H460
0.39	0.84	0.38	2.9	0.39	29.4	0.21	11.1
0.44	1.95	0.34	1.4	0.24	20.6	0.61	8.58
0.33	1.07	0.8	0.8	0.64	13.2	0.65	21.4
1.67	2.63	0.41	0.45	0.11	27.86	0.25	13.6

## Sheet: Fig. 1 k
contact duration (min)	Detachment
	yes	no
10	1
66		1
10		1
72		1
7	1
3	1
3	1
19		1
8	1
62		1
38		1
13	1
20	1
3	1
3	1
46		1
18		1
8	1
9		1
7		1
3	1
3	1
36		1
3	1
11	1
5	1
3	1
4	1
35		1
49		1
4	1
5	1
3	1
5	1
3	1
5	1
6	1
5	1
5	1
39		1
3	1
3	1
8	1
4	1
3	1
3	1
6	1
6	1
8	1
5	1
10	1
4	1
5	1
9	1
4	1
3	1
3	1
3	1
4	1
5	1
3	1
5	1
3	1
5	1
10	1
10	1
3	1
5	1
4	1
10	1
5	1
4	1
3	1
4	1
4	1

## Sheet: Fig. 1 i
contact duration (min)
10
66
10
72
7
3
3
19
8
62
38
13
20
3
3
46
18
8
9
7
3
3
36
3
11
5
3
4
35
49
4
5
3
5
3
5
6
5
5
39
3
3
8
4
3
3
6
6
8
5
10
4
5
9
4
3
3
3
4
5
3
5
3
5
10
10
3
5
4
10
5
4
3
4
4

## Sheet: Fig. 1 r
GFP positive PLT (%)
untreated	FLAG-GFP	PD-L1-GFP
1.41	23.4	12.7
2.2	15.8	27.5
0.092	24.2	16

## Sheet: Fig. 1 s
PD-L1 positive PLT (%)
untreated	FLAG-GFP	PD-L1-GFP
0.34	0.61	7.8
1.29	4.07	13.2
0.22	2.23	15.8

## Sheet: Fig. 1 t
PD-L1 positive PLT (%)
untreated	PD-L1-GFP	Cyclohexamide
0.34	11.6	12.3
1.29	14.1	9.7
0.22	21.4	24.6

[truncated: 99 more sheets: Fig. 2 a, Fig. 2 b, Fig. 2 c, Fig. 2 d, Fig. 2 e, Fig. 2 f, Fig. 2 g, Fig. 2 I, Fig. 2 j, Fig. 2 n , Fig. 2 o, Fig. 2 p, Fig. 2 q, Fig. 2 s, Fig. 2 t, Fig. 2 u, Fig. 2 v, Fig. 3 d, Fig. 3 e, Fig. 3 f …]
